# Supplementary material for: CNR1 and CNR2 Cannabinoid Receptor Mutations in Cancer Cells
Source: Curr Issues Mol Biol. 2026 Jun 11;48(6):610. doi: 10.3390/cimb48060610 (PMC13298140; doi:10.3390/cimb48060610)
Supplement: Supplementary file 1 [file cimb-48-00610-s001.zip]

Archive with 6 entries (6 files):
- Supplementary Figure S1.pdf
- Supplementary Table S1.xlsx
- Supplementary Table S2.pdf
- Supplementary Table S3.xlsx
- Supplementary Table S4.xlsx
- Supplementary Table S5.pdf
