# Supplementary material for: CNR1 and CNR2 Cannabinoid Receptor Mutations in Cancer Cells
Source: Curr Issues Mol Biol. 2026 Jun 11;48(6):610. doi: 10.3390/cimb48060610 (PMC13298140; doi:10.3390/cimb48060610)
Supplement: Supplementary file 1 [file cimb-48-00610-s001.zip › Supplementary Table S1.xlsx]

## Sheet: CNR1
Supplementary Table S1. Tissue distribution of coding mutations.
	Total	Missense	Non-sense	InDel	Silent	Other
Biliary tract	8	5	1	0	2	0
Breast	11	6	1	0	4	0
Central nervous system	4	3	0	0	1	0
Cervix	2	2	0	0	0	0
Endometrium	30	22	1	0	7	0
Hematopoietic and lymphoid tissue	6	3	1	0	2	0
Kidney	5	4	0	0	1	0
Large intestine	74	50	5	0	19	0
Liver	21	12	1	0	7	0
Lung	63	41	4	0	18	0
Meninges	1	0	0	0	1	0
NS	7	0	2	1	4	0
Oesophagus	14	11	0	0	3	0
Ovary	6	3	0	1	2	0
Pancreas	2	1	0	0	1	0
Prostate	15	8	0	0	7	0
Skin	131	62	9	0	60	0
Small intestine	1	1	0	0	0	0
Soft tissue	7	5	0	0	2	0
Stomach	51	34	1	1	15	0
Thyroid	4	3	0	0	1	0
Upper aerodigestive tract	11	6	1	0	4	0
Urinary tract	7	3	0	1	3	0

## Sheet: CNR2
	Total	Missense	Non-sense	InDel	Silent	Other
Adrenal gland	1	1	0	0	0	0
Autonomic ganglia	1	1	0	0	0	0
Biliary tract	3	3	0	0	0	0
Bone	2	2	0	0	0	0
Breast	2	2	0	0	0	0
Central nervous system	4	4	0	0	0	0
Cervix	2	2	0	0	0	0
Endometrium	16	12	1	0	3	0
Hematopoietic and lymphoid tissue	5	4	0	0	1	0
Kidney	5	5	0	0	0	0
Large intestine	33	23	0	1	9	0
Liver	8	6	1	0	1	0
Lung	24	12	0	0	12	0
NS	4	4	0	0	0	0
Oesophagus	2	2	0	0	0	0
Ovary	2	0	0	1	1	0
Pancreas	1	1	0	0	0	0
Prostate	5	4	1	0	0	0
Skin	78	38	3	0	37	0
Soft tissue	2	1	1	0	0	0
Stomach	22	15	0	0	7	0
Thyroid	7	6	0	0	1	0
Upper aerodigestive tract	5	1	0	0	4	0
Urinary tract	12	10	0	1	1	0
