# Supplementary material for: CNR1 and CNR2 Cannabinoid Receptor Mutations in Cancer Cells
Source: Curr Issues Mol Biol. 2026 Jun 11;48(6):610. doi: 10.3390/cimb48060610 (PMC13298140; doi:10.3390/cimb48060610)
Supplement: Supplementary file 1 [file cimb-48-00610-s001.zip › Supplementary Table S3.xlsx]

## Sheet: Sheet1
Supplementary Table S3. Co-occuring CNR1 and CNR2 mutations. Highlighted represent hotspot mutations in at least one gene and non-synonymous mutations in both cancers.
	Sample Name	Sample ID	Primary Site	CNR1 AA Mutation (CDS Mutation)	CNR2 AA Mutation (CDS Mutation)
	49M	2466837	skin	p.F268= (c.804C>T)	p.M265I (c.795G>A)
	C000-EXKBCS	2936221	skin	p.S52Y (c.155C>A)	p.D24H (c.70G>C)
	C658	2293721	large intestine	p.E470K (c.1408G>A)	p.S222N (c.665G>A)
	COCA-CN-A-EcaA	2745814	large intestine	p.T453= (c.1359G>A)	p.R320W (c.904C>T)
	CSCC-31-T	2292472	skin	p.F208= (c.624C>T); p.R226K ( c.677G>A)	p.A266= (c.798C>T)
	DD191_Org	2749233	stomach	p.W255R (c.763T>C)	p.R136C (c.406C>T); p.F200I (c.598T>A); p.I156V (c.465 466inv); p.G155C (c.462 463delinsCT); p.T153A (c.45A>G), p.L145V (c.432 433delinsAG); p.S140T (c.418>A); p.I129V (c.384 385inv)
	EXTERN_MELA_20140524_008	2839316	skin	p.F44= (c.132C>T)	p.F183= (c.549C>T); pmD275= (c.25C>T)
	TCGA-AA-3492-01	1650967	large intestine	p.V329M (c.985G>A)	p.V337A (c.1010T>C)
	TCGA-AP-A051-01	1783330	endometrium	p.Y30= (c.90C>T)	p.R136H (c.407G>A); p.L262= (c.784C>T)
	TCGA-AP-A0LM-01	1783352	endometrium	p.F381L (c.1143C>A)	p.R136C (c.406C>T); p.S60P (c.178T>C)
	TCGA-B5-A1MX-01	2198273	endometrium	p.? (c.*916C>T); p.I105T ( c.314T>C); p.L298I (c.892C>A)	p.R229M (c.686G>T)
	TCGA-BF-A1Q0-01	2121497	skin	p.c.289C>A (p.Q97K)	p.R302L (c.905G>T); p.W172L (c.515G>T)
	TCGA-BS-A0UF-01	1783473	endometrium	p.E91D (c.273G>T)	p. R236Q (c.707G>A); p.E330* (c.988G>T)
	TCGA-CN-6010-01	2193668	upper aerodigestive tract	p.G99= (c.297G>T)	p.R302L (c.905G>T)
	TCGA-D3-A3CE-06	2121533	skin	p.W241L (c.722G>T)	p.G210W (c.628G>T)
	TCGA-D3-A5GO-06	2121550	skin	p.G254= (c.762C>T)	p.M293I (c.879G>A); p.V86= (c.258C>T)
	TCGA-EE-A3JD-06	2263029	skin	p.E258K (c.772G>A)	p.D24N (c.70G>A)
