# Supplementary material for: CNR1 and CNR2 Cannabinoid Receptor Mutations in Cancer Cells
Source: Curr Issues Mol Biol. 2026 Jun 11;48(6):610. doi: 10.3390/cimb48060610 (PMC13298140; doi:10.3390/cimb48060610)
Supplement: Supplementary file 1 [file cimb-48-00610-s001.zip › Supplementary Table S4.xlsx]

## Sheet: CNR1
Supplementary Table S4. Copy number variations in CNR1 and CNR2
# REGION OF INTEREST: CNR1 6:88139864-88166359
#
#SAMPLE	TISSUE	CHROMOSOME	SEGMENT_START	SEGMENT_END	TOTAL_COPY_NUMBER	MINOR_COPY_NUMBER	CLASSIFICATION
TCGA-08-0389-01	central_nervous_system	6	86473793	94958360	0	0	HD
TCGA-66-2793-01	lung	6	84474855	88185328	10	2	AMP
TCGA-98-A53I-01	lung	6	86906382	89897394	19	1	AMP
TCGA-D7-6527-01	stomach	6	80290496	91497315	2	0	LOH
TCGA-EJ-5504-01	prostate	6	84394867	117505561	0	0	HD
TCGA-FA-A6HO-01	haematopoietic_and_lymphoid_tissue	6	67816618	125439198	2	0	LOH
TCGA-OL-A6VO-01	breast	6	85155590	88639944	14	4	AMP
TCGA-23-1124-01	ovary	6	85540712	89531720	9	2	AMP
TCGA-2Y-A9H2-01	liver	6	82872262	113351861	1	0	LOH
TCGA-3B-A9HZ-01	soft_tissue	6	78317642	109204386	2	0	LOH
TCGA-55-6983-01	lung	6	71810697	123170712	0	0	HD
TCGA-BG-A0YV-01	endometrium	6	87780349	88326801	9	2	AMP
TCGA-BH-A18S-01	breast	6	87333684	90533282	1	0	LOH
TCGA-DD-A4NG-01	liver	6	70495479	108577661	1	0	LOH
TCGA-DK-A1A7-01	urinary_tract	6	88127832	89550609	15	0	AMP
TCGA-F7-A623-01	upper_aerodigestive_tract	6	87415593	88479197	9	1	AMP
TCGA-44-7667-01	lung	6	79376346	98708774	2	0	LOH
TCGA-M7-A721-01	prostate	6	84468197	92834107	0	0	HD
TCGA-N6-A4VG-01	endometrium	6	87545640	90699115	11	0	AMP
TCGA-OR-A5LC-01	adrenal_gland	6	62973615	128239268	2	0	LOH
TCGA-29-2425-01	ovary	6	85873032	96995270	9	2	AMP
TCGA-AR-A24R-01	breast	6	76758214	151529989	2	0	LOH
TCGA-E2-A109-01	breast	6	87333654	88923327	1	0	LOH
TCGA-KN-8419-01	kidney	6	149661	147604614	0	0	HD
TCGA-QK-A8ZA-01	upper_aerodigestive_tract	6	84326913	90501181	12	2	AMP
TCGA-24-1416-01	ovary	6	66338736	170741917	2	0	LOH
TCGA-3C-AALJ-01	breast	6	84937875	96992760	1	0	LOH
TCGA-AO-A12F-01	breast	6	80863193	90396281	9	4	AMP
TCGA-D9-A149-06	skin	6	75725852	170741917	1	0	LOH
TCGA-DU-5872-01	central_nervous_system	6	68716176	170741917	1	0	LOH
TCGA-FS-A1ZM-06	skin	6	81540278	170741917	1	0	LOH
TCGA-WE-A8ZR-06	skin	6	74671918	98584532	2	0	LOH
TCGA-AN-A0AM-01	breast	6	87957147	88405099	14	1	AMP
TCGA-AR-A24Z-01	breast	6	87359550	88489078	10	1	AMP
TCGA-D8-A27W-01	breast	6	74085117	170741917	2	0	LOH
TCGA-BH-A18L-01	breast	6	32936824	170741917	1	0	LOH
TCGA-EB-A44N-01	skin	6	61471500	170741917	0	0	HD
TCGA-FD-A43P-01	urinary_tract	6	85192867	93128572	1	0	LOH
TCGA-OR-A5LM-01	adrenal_gland	6	88064105	88193663	2	0	LOH
TCGA-V1-A8MG-01	prostate	6	86460230	96976389	0	0	HD
TCGA-BP-4781-01	kidney	6	87013388	88919316	1	0	LOH
TCGA-C5-A1BI-01	cervix	6	65563702	170741917	0	0	HD

## Sheet: CNR2
# REGION OF INTEREST: CNR2 1:23870526-23913362
#
#SAMPLE	TISSUE	CHROMOSOME	SEGMENT_START	SEGMENT_END	TOTAL_COPY_NUMBER	MINOR_COPY_NUMBER	CLASSIFICATION
TCGA-67-3770-01	lung	1	22816223	51308008	9	0	AMP
TCGA-IR-A3LF-01	cervix	1	19929106	30712791	1	0	LOH
TCGA-W2-A7HB-01	adrenal_gland	1	61735	121741181	0	0	HD
TCGA-24-1474-01	ovary	1	23223557	24343304	12	3	AMP
TCGA-F4-6855-01	large_intestine	1	61735	121741181	0	0	HD
TCGA-D9-A1X3-06	skin	1	22180930	25566312	23	0	AMP
TCGA-91-7771-01	lung	1	18069219	28616833	2	0	LOH
TCGA-AC-A3EH-01	breast	1	14755629	24535258	1	0	LOH
